# Supplementary material for: The Onset of Systemic Oxidative Stress Associated with the Accumulation of Lipid Peroxidation Product Acrolein in the Skin of Patients with Small-Vessel Vasculitis
Source: Molecules. 2021 Apr 17;26(8):2344. doi: 10.3390/molecules26082344 (PMC8073584; doi:10.3390/molecules26082344)
Supplement: Supplementary file 1 [file molecules-26-02344-s001.zip]

Archive with 1 entries (1 files):
- molecules-1164261-supplementary.pdf
